# Supplementary material for: Surveillance of invasive pneumococcal disease in Germany: surge in PCV13 serotypes and new challenges, 2017 to 2024
Source: Euro Surveill. 2026 May 28;31(21):2500576. doi: 10.2807/1560-7917.ES.2026.31.21.2500576 (PMC13221618; doi:10.2807/1560-7917.ES.2026.31.21.2500576)
Supplement: Supplementary Material [file 25-00576_VANDERLINDEN_Supplement.xlsx]

## Sheet: Supplementary Table S1
serotype	PCV7	PCV10	PCV13	PCV15	PCV20	PPV23	PCV24	PCV24	PCV21
4	✓	✓	✓	✓	✓	✓	✓	✓
6B	✓	✓	✓	✓	✓	✓	✓	✓
9V	✓	✓	✓	✓	✓	✓	✓	✓
14	✓	✓	✓	✓	✓	✓	✓	✓
18C	✓	✓	✓	✓	✓	✓	✓	✓
19F	✓	✓	✓	✓	✓	✓	✓	✓
23F	✓	✓	✓	✓	✓	✓	✓	✓
1		✓	✓	✓	✓	✓	✓	✓
5		✓	✓	✓	✓	✓	✓	✓
7F		✓	✓	✓	✓	✓	✓	✓	✓
3			✓	✓	✓	✓	✓	✓	✓
6A			✓	✓	✓		✓	✓	✓
19A			✓	✓	✓	✓	✓	✓	✓
22F				✓	✓	✓	✓	✓	✓
33F				✓	✓	✓	✓	✓	✓
8					✓	✓	✓	✓	✓
10A					✓	✓	✓	✓	✓
11A					✓	✓	✓	✓	✓
12F					✓	✓	✓	✓	✓
15B					✓	✓	✓	✓
15A									✓
15C									✓
2						✓	✓	✓
9N						✓	✓	✓	✓
17F						✓	✓	✓	✓
20A						✓			✓
20B							✓	✓
16F									✓
23A									✓
23B									✓
24F									✓
31									✓
35B									✓
designation	Prevnar Prevenar	Synflorix	Prevnar13 Prevenar13	Vaxneuvance	Prevnar20 Prevenar20 ApeXXnar	Pneumovax 23	PCV24MAPS	PCV24eCRM	Capvaxive
manufacturer	Wyeth	GSK	Pfizer	Merck	Pfizer	Merck	GSK	Vaxcyte	Merck
comment	discontinued	on market	on market	on market	on market	on market	in development	in development	on market
valency	7	10	13	15	20	23	24	24	21
conjugation	CRM197	HiProteinD TT/DT	CRM197	CRM197	CRM197	none	MAPS	eCRM	CRM197

## Sheet: Supplementary Table S2
classification	season	year	month	<2 years	2-4 years	5-17 years	<18 years	18-49 years	50-59 years	60-75 years	>75 years	≥18 years
pre-pandemic	2017/18	2017	July	2	2	1	5	18	12	43	43	116
			August	4	1	2	7	11	14	25	27	77
			September	6	1	3	10	19	22	54	50	145
			October	12	3	5	20	24	34	78	76	212
			November	14	3	0	17	21	32	78	96	227
			December	7	2	10	19	34	49	109	131	323
		2018	January	9	3	4	16	54	49	123	115	341
			February	9	3	4	16	42	59	179	176	456
			March	13	4	13	30	55	81	198	216	550
			April	7	3	4	14	37	43	112	123	315
			May	8	3	7	18	26	28	97	79	230
			June	6	0	2	8	20	17	43	22	102
	2018/19		July	2	1	1	4	21	34	55	50	160
			August	6	2	2	10	17	13	32	32	94
			September	9	5	0	14	20	19	56	48	143
			October	9	1	2	12	29	42	91	97	259
			November	12	2	2	16	23	44	111	107	285
			December	9	6	6	21	46	40	129	159	374
		2019	January	6	2	1	9	37	45	99	140	321
			February	10	3	6	19	50	63	172	141	426
			March	12	6	7	25	44	58	140	150	392
			April	11	5	3	19	41	47	105	119	312
			May	12	5	1	18	28	32	99	100	259
			June	4	1	5	10	17	30	55	56	158
	2019/20		July	7	3	4	14	18	20	48	32	118
			August	5	1	2	8	5	9	23	42	79
			September	14	4	4	22	17	23	35	44	119
			October	11	5	4	20	27	33	71	77	208
			November	17	5	1	23	30	43	93	72	238
			December	5	7	1	13	45	47	143	160	395
		2020	January	11	4	1	16	34	44	113	129	320
			February	16	10	11	37	50	53	163	145	411
			March	19	2	5	26	38	35	111	102	286
			April	1	0	2	3	24	27	34	27	112
			May	1	0	0	1	18	9	20	20	67
			June	1	2	0	3	10	8	14	9	41
pandemic	2020/21		July	2	0	1	3	7	10	37	17	71
			August	2	0	2	4	9	12	27	20	68
			September	5	1	4	10	11	19	43	29	102
			October	3	5	4	12	19	28	39	44	130
			November	8	4	1	13	14	9	27	31	81
			December	4	2	0	6	17	15	37	33	102
		2021	January	0	0	0	0	9	7	32	25	73
			February	1	1	0	2	10	12	22	15	59
			March	1	0	0	1	11	9	22	21	63
			April	3	1	0	4	9	15	36	36	96
			May	6	0	0	6	13	11	30	24	78
			June	3	3	2	8	11	18	28	22	79
post-pandemic	2021/22		July	7	2	6	15	19	15	22	34	90
			August	3	3	2	8	17	9	31	26	83
			September	10	8	1	19	20	16	40	34	110
			October	17	9	5	31	27	29	78	67	201
			November	11	14	7	32	34	44	108	104	290
			December	11	5	0	16	38	31	100	104	273
		2022	January	2	5	5	12	32	32	64	67	195
			February	7	1	6	14	18	26	66	51	161
			March	6	5	3	14	35	30	85	57	207
			April	9	4	6	19	34	29	86	94	243
			May	11	6	4	21	31	31	83	78	223
			June	4	4	4	12	34	18	71	67	190
	2022/23		July	8	4	2	14	21	23	72	44	160
			August	3	5	1	9	25	16	47	38	126
			September	5	9	4	18	31	28	91	67	217
			October	7	9	6	22	38	50	139	113	340
			November	9	9	8	26	46	47	142	118	353
			December	18	12	29	59	108	105	334	280	827
		2023	January	9	5	9	23	66	63	199	223	551
			February	20	13	16	49	73	56	202	195	526
			March	11	15	14	40	91	87	190	249	617
			April	11	11	5	27	64	67	175	184	490
			May	13	10	4	27	49	63	181	167	460
			June	7	8	5	20	29	46	119	97	291
	2023/24		July	7	7	5	19	27	28	88	57	200
			August	4	4	2	10	24	23	74	69	190
			September	6	5	3	14	33	31	69	53	186
			October	18	5	6	29	58	51	167	162	438
			November	9	7	12	28	41	46	177	180	444
			December	14	6	9	29	97	84	278	260	719
		2024	January	8	9	11	28	86	88	246	236	656
			February	17	21	19	57	112	99	266	269	746
			March	21	14	14	49	87	68	249	265	669
			April	12	12	8	32	71	67	214	259	611
			May	14	12	10	36	72	69	180	210	531
			June	9	3	8	20	34	37	133	120	324

## Sheet: Supplementary Table S3
		<2 years								2-4 years								5-17 years								<18 years								18-49 years								50-59 years
serotype		2017/18	2018/19	2019/20	2020/21	2021/22	2022/23	2023/24		2017/18	2018/19	2019/20	2020/21	2021/22	2022/23	2023/24		2017/18	2018/19	2019/20	2020/21	2021/22	2022/23	2023/24		2017/18	2018/19	2019/20	2020/21	2021/22	2022/23	2023/24		2017/18	2018/19	2019/20	2020/21	2021/22	2022/23	2023/24		2017/18	2018/19	2019/20	2020/21	2021/22	2022/23	2023/24
4		0	0	0	0	1	0	1		0	0	1	0	0	0	1		0	0	0	0	0	0	0		0	0	1	0	1	0	2		15	23	24	13	34	78	86		10	16	17	11	24	40	60
6B		1	0	1	1	0	0	0		0	0	0	0	0	1	0		0	0	1	0	1	0	0		1	0	2	1	1	1	0		1	0	0	0	2	3	4		0	2	0	0	0	1	0
9V		0	0	0	0	0	0	0		0	0	0	0	0	1	0		0	0	0	0	0	1	0		0	0	0	0	0	2	0		3	2	3	0	2	2	3		3	3	3	0	1	2	4
14		0	1	0	0	1	1	1		0	0	0	0	0	1	3		0	0	0	0	0	0	0		0	1	0	0	1	2	4		6	2	3	3	1	6	7		3	5	2	0	2	0	8
18C		0	0	0	0	0	0	0		0	0	0	0	0	1	0		0	0	0	0	1	1	0		0	0	0	0	1	2	0		3	3	1	0	3	3	3		1	3	3	0	0	2	2
19F		2	4	3	0	4	6	6		0	2	2	0	6	8	4		2	1	0	0	5	2	10		4	7	5	0	15	16	20		7	7	3	2	3	11	13		7	2	6	2	6	11	16
23F		0	1	0	0	0	0	0		0	0	0	0	0	0	0		0	1	0	0	0	1	0		0	2	0	0	0	1	0		1	2	0	0	1	3	1		1	0	4	3	1	2	5
1		1	0	0	0	0	0	0		0	0	0	0	0	0	0		4	0	0	0	0	0	1		5	0	0	0	0	0	1		3	2	0	0	0	1	1		0	0	0	0	0	1	1
5		0	0	0	0	0	0	0		0	0	0	0	0	0	0		0	0	0	0	0	0	0		0	0	0	0	0	0	0		0	1	0	0	0	2	0		0	0	0	0	0	0	0
7F		0	0	1	0	0	0	1		0	0	0	0	0	1	0		0	0	0	0	0	0	0		0	0	1	0	0	1	1		6	3	2	1	2	3	1		3	1	1	0	3	2	1
3		12	4	10	0	11	19	22		7	2	9	0	15	27	26		6	4	8	2	11	26	19		25	10	27	2	37	72	67		49	45	53	15	62	146	146		99	83	61	33	58	184	158
6A		0	1	0	0	0	0	0		0	0	0	0	0	1	0		0	0	0	0	0	1	1		0	1	0	0	0	2	1		3	0	0	0	2	0	1		2	4	1	0	0	4	0
19A		3	2	1	3	10	5	6		2	4	3	2	5	14	10		3	5	4	1	2	7	9		8	11	8	6	17	26	25		14	14	16	3	14	25	25		15	18	10	5	20	30	27
22F		5	2	6	2	2	6	6		3	3	1	0	2	3	3		2	4	0	0	0	5	9		10	9	7	2	4	14	18		13	21	8	5	7	28	65		24	31	27	8	14	31	57
33F		3	3	5	0	1	1	0		0	0	0	0	0	1	2		1	0	1	1	1	1	2		4	3	6	1	2	3	4		3	3	2	1	3	3	10		8	6	6	2	4	2	4
8		3	3	5	2	7	1	4		1	0	0	0	2	0	1		6	4	3	1	3	8	10		10	7	8	3	12	9	15		77	78	69	36	68	116	101		70	86	69	30	51	102	82
10A		13	16	10	4	8	6	5		1	4	2	2	6	2	0		1	1	0	1	1	5	1		15	21	12	7	15	13	6		13	6	6	5	9	9	12		13	11	8	6	9	7	13
11A		0	1	1	2	1	3	2		0	2	2	1	1	1	2		5	2	3	1	3	5	2		5	5	6	4	5	9	6		14	9	7	3	5	24	16		9	13	8	6	10	20	16
12F		6	5	4	2	2	1	1		0	2	1	0	2	0	1		2	2	3	0	0	0	0		8	9	8	2	4	1	2		30	30	25	3	2	12	13		36	27	24	1	0	6	11
15B		2	6	4	1	8	8	1		0	5	3	0	5	2	3		1	1	1	0	1	1	1		3	12	8	1	14	11	5		2	5	2	0	6	7	4		4	9	0	3	5	10	8
2		0	0	0	0	0	0	0		0	0	0	0	0	0	0		0	0	0	0	0	0	0		0	0	0	0	0	0	0		0	0	0	0	0	0	0		0	0	0	0	0	0	0
9N		1	4	2	0	2	4	0		0	2	0	0	0	2	4		1	0	0	0	1	2	3		2	6	2	0	3	8	7		25	21	21	9	19	35	39		33	28	16	12	14	33	39
17F		3	1	0	0	2	0	2		0	0	1	0	2	2	0		1	2	0	0	1	1	1		4	3	1	0	5	3	3		6	7	5	3	2	3	6		3	4	6	0	3	3	11
20		1	0	2	0	1	0	0		0	0	0	0	0	0	1		1	1	0	0	1	0	0		2	1	2	0	2	0	1		5	7	4	0	7	7	13		5	17	6	3	3	6	7
6C		1	0	0	0	0	1	0		0	0	0	0	0	0	1		0	0	0	0	0	4	1		1	0	0	0	0	5	2		3	6	6	1	2	11	2		8	3	4	2	4	5	5
6D		0	0	0	0	0	0	0		0	0	0	0	0	0	0		0	0	0	0	0	0	0		0	0	0	0	0	0	0		0	0	0	0	0	1	0		0	0	0	0	1	0	0
6F		0	0	0	0	0	0	0		0	0	0	0	0	0	0		0	0	0	0	0	0	0		0	0	0	0	0	0	0		0	0	0	0	0	0	0		0	0	0	0	0	0	0
6G		0	0	0	0	0	0	0		0	0	0	0	0	0	0		0	0	0	0	0	0	0		0	0	0	0	0	0	0		0	0	0	0	0	0	0		0	0	0	0	0	0	0
7A		0	0	0	0	0	0	0		0	0	0	0	0	0	0		0	0	0	0	0	0	0		0	0	0	0	0	0	0		0	0	0	0	0	0	0		0	0	0	0	0	0	0
7B		1	1	0	1	0	0	0		0	0	0	0	0	0	0		0	0	0	0	0	1	0		1	1	0	1	0	1	0		3	3	2	0	0	1	2		0	1	2	1	0	0	1
7C		0	1	1	0	0	4	3		0	0	0	1	0	0	0		0	0	0	0	1	1	4		0	1	1	1	1	5	7		1	3	1	2	8	4	9		1	0	2	0	3	13	7
7D		0	0	0	0	0	0	0		0	0	0	0	0	0	0		0	0	0	0	0	0	0		0	0	0	0	0	0	0		0	0	0	0	0	0	0		0	0	0	0	0	0	0
9A		0	0	0	0	0	0	0		0	0	0	0	0	0	0		0	0	0	0	0	0	0		0	0	0	0	0	0	0		0	0	0	0	0	0	0		0	0	0	0	0	0	0
9L		0	0	0	0	0	0	0		0	0	0	0	0	0	0		0	0	0	0	0	0	0		0	0	0	0	0	0	0		0	0	1	1	2	3	2		0	0	0	0	1	2	3
10B		2	1	2	0	2	3	2		0	0	0	0	0	0	0		0	1	0	0	0	0	2		2	2	2	0	2	3	4		1	1	1	0	2	1	2		2	4	2	0	1	0	3
10C		0	0	0	0	0	0	0		0	0	0	0	0	0	0		0	0	0	0	0	0	0		0	0	0	0	0	0	0		0	0	0	0	0	0	0		0	0	0	0	0	0	0
10F		0	1	0	0	0	0	0		0	0	0	0	2	0	0		0	0	0	0	0	0	0		0	1	0	0	2	0	0		0	0	0	0	0	0	0		0	0	0	0	0	0	0
serogr 10		0	0	0	0	0	0	0		0	0	0	0	0	0	0		0	0	0	0	0	0	0		0	0	0	0	0	0	0		0	0	0	0	0	0	0		0	0	0	0	0	0	0
11B		0	0	0	0	0	0	0		0	0	0	0	0	0	0		0	0	0	0	0	0	0		0	0	0	0	0	0	0		0	0	0	1	1	0	3		0	0	0	0	1	0	4
11C		0	0	0	0	0	0	0		0	0	0	0	0	0	0		0	0	0	0	0	0	0		0	0	0	0	0	0	0		0	0	0	0	0	0	0		0	0	0	0	0	0	0
11D		0	0	0	0	0	0	0		0	0	0	0	0	0	0		0	0	0	0	0	0	0		0	0	0	0	0	0	0		0	0	0	0	0	0	0		0	0	0	0	0	0	0
11E		0	0	0	0	0	0	0		0	0	0	0	0	0	0		0	0	0	0	0	0	0		0	0	0	0	0	0	0		0	0	0	0	0	0	0		0	0	0	0	0	0	0
11F		0	0	0	0	0	0	0		0	0	0	0	0	0	0		0	0	0	0	0	0	0		0	0	0	0	0	0	0		0	0	0	0	0	0	0		0	0	0	0	0	0	0
12A		0	0	0	0	0	0	0		0	0	0	0	0	0	0		0	0	0	0	0	0	0		0	0	0	0	0	0	0		1	1	0	0	0	0	0		0	0	0	0	0	0	0
12B		0	0	0	0	0	0	0		0	0	0	0	0	0	0		0	0	0	0	0	0	0		0	0	0	0	0	0	0		0	0	0	0	0	0	0		0	0	0	0	0	0	0
13		0	0	0	0	0	0	0		0	0	0	0	0	0	0		0	0	0	0	0	0	0		0	0	0	0	0	0	0		0	2	1	0	0	1	4		0	0	1	0	0	0	1
15A		1	1	0	1	0	0	1		0	1	2	0	1	2	2		1	0	2	0	0	3	1		2	2	4	1	1	5	4		7	9	3	6	6	7	13		6	7	7	5	5	12	7
15C		6	9	4	7	14	6	8		2	1	6	1	6	1	3		1	0	0	2	4	1	1		9	10	10	10	24	8	12		1	7	3	1	3	5	7		6	6	2	4	4	2	5
15F		0	0	0	0	0	0	0		0	0	0	0	0	0	0		0	0	0	0	0	1	0		0	0	0	0	0	1	0		0	0	0	1	0	0	0		0	0	0	0	1	3	0
16A		0	0	0	0	0	0	0		0	0	0	0	0	0	0		0	0	0	0	0	0	0		0	0	0	0	0	0	0		0	0	0	0	0	0	0		0	0	0	0	0	0	0
16F		2	0	1	0	1	3	1		0	0	0	0	2	1	0		2	1	1	1	2	1	0		4	1	2	1	5	5	1		4	5	5	3	6	7	6		3	7	1	3	5	4	5
17A		0	0	0	0	0	0	1		0	0	0	0	0	0	0		0	0	0	0	0	0	0		0	0	0	0	0	0	1		0	2	0	0	0	0	0		0	0	0	0	0	0	0
18A		0	0	0	0	0	0	0		0	0	0	0	0	0	0		0	0	0	0	0	0	0		0	0	0	0	0	0	0		1	2	1	0	2	1	4		2	0	0	1	2	2	2
18B		0	0	0	0	0	0	0		0	0	0	0	0	0	0		0	0	0	0	0	0	0		0	0	0	0	0	0	0		0	0	0	0	0	0	0		0	0	0	0	0	0	0
18F		0	0	0	0	0	0	0		0	0	0	0	0	0	0		0	0	0	0	0	0	0		0	0	0	0	0	0	0		0	0	0	0	0	0	0		0	0	0	0	0	0	0
19B		0	0	0	0	0	0	0		0	0	0	0	0	0	0		0	0	0	0	0	0	0		0	0	0	0	0	0	0		0	0	0	0	0	0	0		0	0	0	0	0	0	0
19C		0	0	0	0	0	0	0		0	0	0	0	0	0	0		0	0	0	0	0	0	0		0	0	0	0	0	0	0		0	0	0	0	0	0	0		0	0	0	0	0	0	0
21		2	1	4	0	3	2	0		1	1	0	0	0	1	1		0	1	0	0	0	1	0		3	3	4	0	3	4	1		0	1	2	0	0	0	1		0	0	0	0	1	3	2
22A		0	0	0	0	0	0	0		0	0	0	0	0	0	0		0	0	0	0	0	0	0		0	0	0	0	0	0	0		0	0	0	0	0	1	0		0	0	0	0	0	1	0
23A		1	1	0	1	1	5	3		2	1	2	2	0	2	4		0	1	0	0	0	4	3		3	3	2	3	1	11	10		2	5	7	0	6	13	22		8	12	7	3	2	18	24
23B		2	12	5	3	2	5	6		3	4	4	5	3	5	3		4	1	2	2	4	5	7		9	17	11	10	9	15	16		11	11	6	2	20	24	18		17	19	13	8	21	24	20
24A		0	0	0	0	0	0	0		0	0	0	0	0	0	0		0	0	0	0	0	0	0		0	0	0	0	0	0	0		0	1	0	0	0	0	0		0	0	0	0	0	0	0
24B		1	0	0	0	0	3	0		0	0	0	0	0	2	0		0	0	0	0	0	0	0		1	0	0	0	0	5	0		0	0	0	0	0	0	0		0	0	0	0	0	0	0
24C		0	1	0	0	0	0	0		0	0	0	0	0	0	0		0	0	0	0	0	0	0		0	1	0	0	0	0	0		0	0	0	0	0	0	0		0	1	0	0	0	0	0
24F		10	5	17	5	4	14	18		1	2	2	1	2	16	10		4	0	2	2	1	5	10		15	7	21	8	7	35	38		3	1	5	5	2	8	26		8	8	11	2	3	18	17
25A		0	0	0	0	0	0	0		0	0	0	0	0	0	0		0	0	0	0	0	0	0		0	0	0	0	0	0	0		0	0	0	0	0	0	0		0	0	0	0	0	0	0
25F		1	0	0	0	0	0	0		0	0	0	0	0	0	0		0	0	0	0	0	0	0		1	0	0	0	0	0	0		0	0	0	0	0	0	0		0	0	0	0	0	0	0
27		1	3	4	0	2	1	0		0	0	0	0	0	0	0		2	1	0	0	0	0	0		3	4	4	0	2	1	0		0	0	1	0	0	0	0		1	0	0	0	0	0	0
28A		0	0	0	1	0	1	0		0	0	0	0	0	0	0		0	0	0	0	0	0	0		0	0	0	1	0	1	0		2	1	4	1	0	2	4		6	0	3	0	1	0	2
28F		1	2	1	0	0	0	1		0	0	0	0	0	0	0		0	0	0	1	0	1	0		1	2	1	1	0	1	1		1	0	0	1	0	0	0		2	0	0	0	1	0	2
29		0	0	0	0	1	0	1		0	0	0	0	0	0	0		0	0	0	0	0	0	0		0	0	0	0	1	0	1		0	0	0	0	1	0	2		0	0	0	0	1	0	1
31		0	0	0	0	0	1	0		1	1	0	0	0	1	0		1	0	0	0	0	0	2		2	1	0	0	0	2	2		5	5	2	1	5	2	7		2	4	3	0	4	6	3
32A		0	0	0	0	0	0	0		0	0	0	0	0	0	0		0	0	0	0	0	0	0		0	0	0	0	0	0	0		0	0	0	0	0	0	0		0	0	0	0	0	0	0
32F		0	0	0	0	0	0	0		0	0	0	0	0	0	0		0	0	0	0	0	0	0		0	0	0	0	0	0	0		0	0	0	0	0	0	0		0	0	0	0	0	0	0
33A		0	0	0	0	0	0	0		0	0	0	0	0	0	0		0	0	0	0	0	0	0		0	0	0	0	0	0	0		0	0	0	0	0	0	0		0	0	0	0	1	0	0
33B		0	0	0	0	0	0	0		0	0	0	0	0	0	0		1	0	0	0	0	0	0		1	0	0	0	0	0	0		0	0	0	0	0	0	0		0	0	0	0	0	0	0
33C		0	0	0	0	0	0	0		0	0	0	0	0	0	0		0	0	0	0	0	0	0		0	0	0	0	0	0	0		0	0	0	0	0	0	0		0	0	0	0	0	0	0
33D		0	0	0	0	0	0	0		0	0	0	0	0	0	0		0	0	0	0	0	0	0		0	0	0	0	0	0	0		0	0	0	0	0	0	0		0	0	0	0	0	0	0
34		0	0	0	0	0	0	1		0	0	0	0	0	0	0		2	0	1	0	1	2	0		2	0	1	0	1	2	1		2	1	2	2	0	4	5		2	5	3	0	5	5	4
35A		0	0	0	0	0	0	0		0	0	0	0	0	0	0		0	0	0	0	0	0	0		0	0	0	0	0	0	0		0	0	0	0	0	2	0		0	2	1	1	2	1	0
35B		2	1	3	1	0	3	0		0	1	0	0	2	1	4		0	1	0	0	1	2	0		2	3	3	1	3	6	4		3	6	4	3	9	9	6		3	1	5	3	5	8	8
35C		0	0	0	0	0	0	0		0	0	0	0	0	0	0		0	0	0	0	0	0	0		0	0	0	0	0	0	0		0	0	0	0	1	0	0		0	0	0	0	0	0	0
35D		0	2	0	0	0	0	0		0	0	1	0	0	0	0		0	0	0	0	0	0	0		0	2	1	0	0	0	0		0	0	0	1	0	0	0		1	0	0	0	0	0	0
35F		2	0	5	0	6	5	4		1	0	1	1	0	2	3		0	1	1	0	2	4	1		3	1	7	1	8	11	8		5	6	4	4	7	4	7		8	11	4	6	7	20	9
serogr 35		0	0	0	0	0	0	0		0	0	0	1	0	0	0		0	0	0	0	0	0	0		0	0	0	1	0	0	0		0	0	0	0	0	0	0		0	0	1	0	0	0	0
36		0	0	0	0	0	0	0		0	0	0	0	0	0	0		0	0	0	0	0	0	0		0	0	0	0	0	0	0		0	0	0	0	0	0	0		0	0	0	0	0	0	0
37		0	0	0	0	0	0	0		0	0	0	0	1	1	0		1	0	1	0	0	0	0		1	0	1	0	1	1	0		1	0	0	0	1	2	0		1	0	0	1	0	0	0
38		5	5	6	0	0	3	29		3	1	0	0	1	6	13		0	0	0	0	1	0	6		8	6	6	0	2	9	48		3	3	1	2	0	1	17		3	5	1	0	0	4	19
39		0	0	0	0	0	0	0		0	0	0	0	0	0	0		0	0	0	0	0	0	0		0	0	0	0	0	0	0		0	0	0	0	0	0	0		0	0	0	0	0	0	1
40		0	0	0	0	0	0	0		0	0	0	0	0	0	0		0	0	0	0	0	0	0		0	0	0	0	0	0	0		0	0	0	0	0	0	0		0	0	0	0	0	0	0
41A		0	0	0	0	0	0	0		0	0	0	0	0	0	0		0	0	0	0	0	0	0		0	0	0	0	0	0	0		0	0	0	0	0	0	0		0	0	0	0	0	0	0
41F		0	0	0	0	0	0	0		0	0	0	0	0	0	0		0	0	0	0	0	0	0		0	0	0	0	0	0	0		0	0	0	0	0	0	0		0	0	0	0	0	0	0
42		0	0	0	0	0	0	0		0	0	0	0	0	0	0		0	0	0	0	0	0	0		0	0	0	0	0	0	0		0	0	0	0	0	0	0		0	0	0	0	0	0	0
43		0	0	0	0	0	0	0		0	0	0	0	0	0	0		0	0	0	0	0	0	0		0	0	0	0	0	0	0		0	0	0	0	0	0	0		0	0	0	0	0	0	0
44		0	0	0	0	0	0	0		0	0	0	0	0	0	0		0	0	0	0	0	0	0		0	0	0	0	0	0	0		0	0	0	0	0	0	0		0	0	0	0	0	0	0
45		0	0	0	0	0	0	0		0	0	0	0	0	0	0		0	0	0	0	0	0	0		0	0	0	0	0	0	0		0	0	0	0	0	0	0		0	0	0	0	0	0	0
46		0	0	0	0	0	0	0		0	0	0	0	0	0	0		0	0	0	0	0	0	0		0	0	0	0	0	0	0		0	0	0	0	0	0	0		0	0	0	0	0	0	0
47A		0	0	0	0	0	0	0		0	0	0	0	0	0	0		0	0	0	0	0	0	0		0	0	0	0	0	0	0		0	0	0	0	0	0	0		0	0	0	0	0	0	0
47F		0	0	0	0	0	0	0		0	0	0	0	0	0	0		0	0	0	0	0	0	0		0	0	0	0	0	0	0		0	0	0	0	0	0	0		0	0	0	0	0	0	0
48		0	0	0	0	0	0	0		0	0	0	0	0	0	0		0	0	0	0	0	0	0		0	0	0	0	0	0	0		0	0	0	0	0	0	0		0	0	0	0	0	0	0
NT		0	1	0	1	1	0	2		0	0	0	0	0	1	0		0	0	1	0	0	0	0		0	1	1	1	1	1	2		2	0	0	0	1	0	3		1	2	0	0	0	1	6
total		97	102	108	38	98	121	139		28	39	43	17	66	110	105		55	36	35	15	49	103	107		180	177	186	70	213	334	351		361	373	316	140	339	641	742		440	467	351	165	310	651	691
serogr 10	This concerns isolates that were identified as members of serogroup 10 by group sera, but could not be unambiguously typed to serotype level using factor sera.
serogr 35	This concerns isolates that were identified as members of serogroup 10 by group sera, but could not be unambiguously typed to serotype level using factor sera.
[truncated: 21 more columns]

## Sheet: Supplementary Table S4
	<18 years																																			≥18 years
	2017/18					2018/19					2019/20					2020/21					2021/22					2022/23					2023/24					2017/18					2018/19					2019/20
	vaccine	count	percent			serotype	count	percent			serotype	count	percent			serotype	count	percent			serotype	count	percent			serotype	count	percent			serotype	count	percent			vaccine	count	percent			serotype	count	percent			serotype	count	percent
	PCV7	5	2.77778			PCV7	10	5.64972			PCV7	8	4.30108			PCV7	1	1.42857			PCV7	19	8.92019			PCV7	24	7.18563			PCV7	26	7.40741			PCV7	155	5.0097			PCV7	171	5.37229			PCV7	142	5.9315
	PCV10	10	5.55556			PCV10	10	5.64972			PCV10	9	4.83871			PCV10	1	1.42857			PCV10	19	8.92019			PCV10	25	7.48503			PCV10	28	7.97721			PCV10	184	5.94699			PCV10	187	5.87496			PCV10	149	6.22389
	PCV13	43	23.8889			PCV13	32	18.0791			PCV13	44	23.6559			PCV13	9	12.8571			PCV13	73	34.2723			PCV13	125	37.4251			PCV13	121	34.4729			PCV13	970	31.351			PCV13	959	30.1288			PCV13	709	29.6157
	PCV15	57	31.6667			PCV15	44	24.8588			PCV15	57	30.6452			PCV15	12	17.1429			PCV15	79	37.0892			PCV15	142	42.515			PCV15	143	40.7407			PCV15	1236	39.9483			PCV15	1231	38.6742			PCV15	925	38.6383
	PCV20	98	54.4444			PCV20	98	55.3672			PCV20	99	53.2258			PCV20	29	41.4286			PCV20	129	60.5634			PCV20	185	55.3892			PCV20	177	50.4274			PCV20	2031	65.6432			PCV20	2076	65.2215			PCV20	1532	63.9933
	PPV23	106	58.8889			PPV23	107	60.452			PPV23	104	55.914			PPV23	29	41.4286			PPV23	139	65.2582			PPV23	194	58.0838			PPV23	187	53.2764			PPV23	2328	75.2424			PPV23	2365	74.301			PPV23	1706	71.2615
rank	serotype	count	percent	cum		serotype	count	percent	cum		serotype	count	percent	cum		serotype	count	percent	cum		serotype	count	percent	cum		serotype	count	percent	cum		serotype	count	percent	cum		serotype	count	percent	cum		serotype	count	percent	cum		serotype	count	percent	cum
1	3	25	13.8889	13.8889		10A	21	11.8644	11.8644		3	27	14.5161	14.5161		15C	10	14.2857	14.2857		3	37	17.3709	17.3709		3	72	21.5569	21.5569		3	67	19.0883	19.0883		3	626	20.2327	20.2327		3	643	20.2011	20.2011		3	450	18.797	18.797
2	10A	15	8.33333	22.2222		23B	17	9.60452	21.4689		24F	21	11.2903	25.8065		23B	10	14.2857	28.5714		15C	24	11.2676	28.6385		24F	35	10.479	32.0359		38	48	13.6752	32.7635		8	373	12.0556	32.2883		8	446	14.0119	34.213		8	345	14.411	33.208
3	24F	15	8.33333	30.5556		15B	12	6.77966	28.2486		10A	12	6.45161	32.2581		24F	8	11.4286	40		19A	17	7.98122	36.6197		19A	26	7.78443	39.8204		24F	38	10.8262	43.5897		9N	220	7.11054	39.3988		22F	231	7.2573	41.4703		22F	181	7.56057	40.7686
4	22F	10	5.55556	36.1111		19A	11	6.21469	34.4633		23B	11	5.91398	38.172		10A	7	10	50		19F	15	7.04225	43.662		19F	16	4.79042	44.6108		19A	25	7.12251	50.7123		22F	212	6.85197	46.2508		9N	203	6.37763	47.8479		9N	124	5.17962	45.9482
5	8	10	5.55556	41.6667		3	10	5.64972	40.113		15C	10	5.37634	43.5484		19A	6	8.57143	58.5714		10A	15	7.04225	50.7042		23B	15	4.49102	49.1018		19F	20	5.69801	56.4103		12F	178	5.75307	52.0039		12F	157	4.93245	52.7804		12F	111	4.63659	50.5848
6	15C	9	5	46.6667		15C	10	5.64972	45.7627		19A	8	4.30108	47.8495		11A	4	5.71429	64.2857		15B	14	6.57277	57.277		22F	14	4.19162	53.2934		22F	18	5.12821	61.5385		19A	147	4.75113	56.755		19A	118	3.70719	56.4876		19A	96	4.01003	54.5948
7	23B	9	5	51.6667		22F	9	5.08475	50.8475		8	8	4.30108	52.1505		8	3	4.28571	68.5714		8	12	5.6338	62.9108		10A	13	3.89222	57.1856		23B	16	4.5584	66.0969		10A	104	3.36134	60.1164		23B	99	3.11027	59.5979		23A	78	3.25815	57.853
8	19A	8	4.44444	56.1111		12F	9	5.08475	55.9322		12F	8	4.30108	56.4516		23A	3	4.28571	72.8571		23B	9	4.22535	67.1362		15B	11	3.29341	60.479		8	15	4.2735	70.3704		11A	98	3.16742	63.2838		11A	98	3.07886	62.6767		23B	78	3.25815	61.1111
9	12F	8	4.44444	60.5556		19F	7	3.9548	59.887		15B	8	4.30108	60.7527		3	2	2.85714	75.7143		35F	8	3.75587	70.892		23A	11	3.29341	63.7725		15C	12	3.4188	73.7892		23B	94	3.03814	66.3219		10A	91	2.85894	65.5357		4	70	2.92398	64.0351
10	38	8	4.44444	65		8	7	3.9548	63.8418		22F	7	3.76344	64.5161		22F	2	2.85714	78.5714		24F	7	3.28638	74.1784		35F	11	3.29341	67.0659		23A	10	2.849	76.6382		15A	88	2.84421	69.1661		23A	86	2.70185	68.2375		15A	68	2.84043	66.8755
11	1	5	2.77778	67.7778		24F	7	3.9548	67.7966		35F	7	3.76344	68.2796		12F	2	2.85714	81.4286		11A	5	2.34742	76.5258		8	9	2.69461	69.7605		35F	8	2.2792	78.9174		23A	77	2.48869	71.6548		15A	81	2.54477	70.7823		24F	68	2.84043	69.716
12	11A	5	2.77778	70.5556		9N	6	3.38983	71.1864		33F	6	3.22581	71.5054		6B	1	1.42857	82.8571		17F	5	2.34742	78.8732		11A	9	2.69461	72.4551		9N	7	1.9943	80.9117		35F	69	2.23012	73.8849		35F	78	2.45052	73.2328		11A	66	2.75689	72.4728
13	19F	4	2.22222	72.7778		38	6	3.38983	74.5763		11A	6	3.22581	74.7312		33F	1	1.42857	84.2857		16F	5	2.34742	81.2207		38	9	2.69461	75.1497		7C	7	1.9943	82.906		24F	65	2.10084	75.9858		4	67	2.10493	75.3377		10A	59	2.46449	74.9373
14	33F	4	2.22222	75		11A	5	2.82486	77.4011		38	6	3.22581	77.957		15B	1	1.42857	85.7143		22F	4	1.87793	83.0986		9N	8	2.39521	77.5449		10A	6	1.7094	84.6154		6C	58	1.8746	77.8604		24F	62	1.94785	77.2856		35F	48	2.00501	76.9424
15	17F	4	2.22222	77.2222		27	4	2.25989	79.661		19F	5	2.68817	80.6452		7B	1	1.42857	87.1429		12F	4	1.87793	84.9765		15C	8	2.39521	79.9401		11A	6	1.7094	86.3248		38	56	1.80995	79.6703		6C	59	1.8536	79.1392		6C	47	1.96324	78.9056
16	16F	4	2.22222	79.4444		33F	3	1.69492	81.3559		15A	4	2.15054	82.7957		7C	1	1.42857	88.5714		9N	3	1.40845	86.385		35B	6	1.79641	81.7365		15B	5	1.4245	87.7493		33F	54	1.74531	81.4156		20	58	1.82218	80.9614		20	37	1.54553	80.4511
17	15B	3	1.66667	81.1111		17F	3	1.69492	83.0508		21	4	2.15054	84.9462		15A	1	1.42857	90		21	3	1.40845	87.7934		6C	5	1.49701	83.2335		14	4	1.1396	88.8889		20	54	1.74531	83.161		38	56	1.75935	82.7207		15C	37	1.54553	81.9967
18	21	3	1.66667	82.7778		21	3	1.69492	84.7458		27	4	2.15054	87.0968		16F	1	1.42857	91.4286		35B	3	1.40845	89.2019		7C	5	1.49701	84.7305		33F	4	1.1396	90.0285		4	49	1.58371	84.7447		16F	54	1.69651	84.4172		33F	35	1.46199	83.4586
19	23A	3	1.66667	84.4444		23A	3	1.69492	86.4407		35B	3	1.6129	88.7097		28A	1	1.42857	92.8571		33F	2	0.938967	90.1408		15A	5	1.49701	86.2275		10B	4	1.1396	91.1681		16F	45	1.45443	86.1991		15B	53	1.6651	86.0823		35B	35	1.46199	84.9206
20	27	3	1.66667	86.1111		35B	3	1.69492	88.1356		6B	2	1.07527	89.7849		28F	1	1.42857	94.2857		20	2	0.938967	91.0798		16F	5	1.49701	87.7246		15A	4	1.1396	92.3077		19F	43	1.38979	87.5889		35B	45	1.41376	87.4961		38	35	1.46199	86.3826
21	35F	3	1.66667	87.7778		23F	2	1.12994	89.2655		9N	2	1.07527	90.8602		35B	1	1.42857	95.7143		10B	2	0.938967	92.0188		24B	5	1.49701	89.2216		35B	4	1.1396	93.4473		15B	42	1.35747	88.9463		19F	43	1.35093	88.847		16F	34	1.42022	87.8028
22	9N	2	1.11111	88.8889		10B	2	1.12994	90.3955		20	2	1.07527	91.9355		35F	1	1.42857	97.1429		10F	2	0.938967	92.9577		21	4	1.1976	90.4192		17F	3	0.854701	94.302		31	42	1.35747	90.3038		33F	41	1.28809	90.1351		19F	30	1.25313	89.056
23	20	2	1.11111	90		15A	2	1.12994	91.5254		10B	2	1.07527	93.0108		serogr 35	1	1.42857	98.5714		27	2	0.938967	93.8967		33F	3	0.898204	91.3174		4	2	0.569801	94.8718		35B	42	1.35747	91.6613		17F	39	1.22526	91.3604		17F	27	1.12782	90.1838
24	10B	2	1.11111	91.1111		28F	2	1.12994	92.6554		16F	2	1.07527	94.086		NT	1	1.42857	100		38	2	0.938967	94.8357		17F	3	0.898204	92.2156		12F	2	0.569801	95.4416		17F	36	1.16354	92.8248		15C	37	1.16243	92.5228		15B	26	1.08605	91.2698
25	15A	2	1.11111	92.2222		35D	2	1.12994	93.7853		23A	2	1.07527	95.1613		4	0	0			4	1	0.469484	95.3052		10B	3	0.898204	93.1138		6C	2	0.569801	96.0114		7F	22	0.711054	93.5359		31	35	1.09959	93.6224		31	25	1.04428	92.3141
26	31	2	1.11111	93.3333		14	1	0.564972	94.3503		4	1	0.537634	95.6989		9V	0	0			6B	1	0.469484	95.7746		9V	2	0.598802	93.7126		31	2	0.569801	96.5812		15C	22	0.711054	94.2469		14	22	0.691172	94.3135		34	20	0.835422	93.1495
27	34	2	1.11111	94.4444		6A	1	0.564972	94.9153		7F	1	0.537634	96.2366		14	0	0			14	1	0.469484	96.2441		14	2	0.598802	94.3114		NT	2	0.569801	97.151		14	20	0.646412	94.8933		34	19	0.596921	94.9105		7B	19	0.793651	93.9432
28	35B	2	1.11111	95.5556		20	1	0.564972	95.4802		17F	1	0.537634	96.7742		18C	0	0			18C	1	0.469484	96.7136		18C	2	0.598802	94.9102		1	1	0.2849	97.4359		18C	16	0.51713	95.4105		7B	18	0.565504	95.476		7C	19	0.793651	94.7368
29	6B	1	0.555556	96.1111		7B	1	0.564972	96.0452		7C	1	0.537634	97.3118		19F	0	0			7C	1	0.469484	97.1831		6A	2	0.598802	95.509		7F	1	0.2849	97.7208		28A	16	0.51713	95.9276		7C	13	0.40842	95.8844		28A	17	0.710109	95.447
30	6C	1	0.555556	96.6667		7C	1	0.564972	96.6102		28F	1	0.537634	97.8495		23F	0	0			15A	1	0.469484	97.6526		31	2	0.598802	96.1078		6A	1	0.2849	98.0057		9V	15	0.484809	96.4124		28A	13	0.40842	96.2928		14	15	0.626566	96.0735
31	7B	1	0.555556	97.2222		10F	1	0.564972	97.1751		34	1	0.537634	98.3871		1	0	0			23A	1	0.469484	98.1221		34	2	0.598802	96.7066		20	1	0.2849	98.2906		6A	13	0.420168	96.8326		9V	12	0.377003	96.6698		6A	14	0.584795	96.6583
32	24B	1	0.555556	97.7778		16F	1	0.564972	97.7401		35D	1	0.537634	98.9247		5	0	0			29	1	0.469484	98.5915		6B	1	0.299401	97.006		16F	1	0.2849	98.5755		7B	11	0.355527	97.1881		18C	12	0.377003	97.0468		10B	9	0.37594	97.0343
33	25F	1	0.555556	98.3333		24C	1	0.564972	98.3051		37	1	0.537634	99.4624		7F	0	0			34	1	0.469484	99.061		23F	1	0.299401	97.3054		17A	1	0.2849	98.8604		34	11	0.355527	97.5436		7F	12	0.377003	97.4238		9V	8	0.334169	97.3684
34	28F	1	0.555556	98.8889		31	1	0.564972	98.8701		NT	1	0.537634	100		6A	0	0			37	1	0.469484	99.5305		7F	1	0.299401	97.6048		21	1	0.2849	99.1453		7C	9	0.290886	97.8345		10B	12	0.377003	97.8008		23F	8	0.334169	97.7026
35	33B	1	0.555556	99.4444		35F	1	0.564972	99.435		9V	0	0			2	0	0			NT	1	0.469484	100		12F	1	0.299401	97.9042		28F	1	0.2849	99.4302		28F	9	0.290886	98.1254		6A	11	0.345586	98.1464		18C	7	0.292398	97.995
36	37	1	0.555556	100		NT	1	0.564972	100		14	0	0			9N	0	0			9V	0	0			7B	1	0.299401	98.2036		29	1	0.2849	99.7151		23F	7	0.226244	98.3516		6B	9	0.282752	98.4292		21	7	0.292398	98.2874
37	4	0	0			4	0	0			18C	0	0			17F	0	0			23F	0	0			15F	1	0.299401	98.503		34	1	0.2849	100		1	7	0.226244	98.5779		23F	6	0.188501	98.6177		7F	6	0.250627	98.538
38	9V	0	0			6B	0	0			23F	0	0			20	0	0			1	0	0			27	1	0.299401	98.8024		6B	0	0			10B	7	0.226244	98.8041		18A	6	0.188501	98.8062		NT	5	0.208855	98.7469
39	14	0	0			9V	0	0			1	0	0			6C	0	0			5	0	0			28A	1	0.299401	99.1018		9V	0	0			21	7	0.226244	99.0304		21	6	0.188501	98.9947		6B	4	0.167084	98.914
40	18C	0	0			18C	0	0			5	0	0			6D	0	0			7F	0	0			28F	1	0.299401	99.4012		18C	0	0			18A	6	0.193924	99.2243		NT	6	0.188501	99.1832		13	4	0.167084	99.081
41	23F	0	0			1	0	0			6A	0	0			6F	0	0			6A	0	0			37	1	0.299401	99.7006		23F	0	0			NT	6	0.193924	99.4182		28F	5	0.157085	99.3402		18A	3	0.125313	99.2063
42	5	0	0			5	0	0			2	0	0			6G	0	0			2	0	0			NT	1	0.299401	100		5	0	0			6B	5	0.161603	99.5798		1	3	0.0942507	99.4345		27	3	0.125313	99.3317
43	7F	0	0			7F	0	0			6C	0	0			7A	0	0			6C	0	0			4	0	0			2	0	0			37	5	0.161603	99.7414		6D	3	0.0942507	99.5287		serogr 35	3	0.125313	99.457
44	6A	0	0			2	0	0			6D	0	0			7D	0	0			6D	0	0			1	0	0			6D	0	0			13	2	0.0646412	99.8061		12A	3	0.0942507	99.623		9L	2	0.0835422	99.5405
45	2	0	0			6C	0	0			6F	0	0			9A	0	0			6F	0	0			5	0	0			6F	0	0			35D	2	0.0646412	99.8707		13	3	0.0942507	99.7172		15F	2	0.0835422	99.6241
46	6D	0	0			6D	0	0			6G	0	0			9L	0	0			6G	0	0			2	0	0			6G	0	0			12A	1	0.0323206	99.903		17A	2	0.0628338	99.7801		28F	2	0.0835422	99.7076
47	6F	0	0			6F	0	0			7A	0	0			10B	0	0			7A	0	0			20	0	0			7A	0	0			15F	1	0.0323206	99.9354		35A	2	0.0628338	99.8429		35D	2	0.0835422	99.7911
48	6G	0	0			6G	0	0			7B	0	0			10C	0	0			7B	0	0			6D	0	0			7B	0	0			27	1	0.0323206	99.9677		5	1	0.0314169	99.8743		1	1	0.0417711	99.8329
49	7A	0	0			7A	0	0			7D	0	0			10F	0	0			7D	0	0			6F	0	0			7D	0	0			35C	1	0.0323206	100		24A	1	0.0314169	99.9057		6D	1	0.0417711	99.8747
50	7C	0	0			7D	0	0			9A	0	0			serogr 10	0	0			9A	0	0			6G	0	0			9A	0	0			5	0	0			24C	1	0.0314169	99.9372		24C	1	0.0417711	99.9165
51	7D	0	0			9A	0	0			9L	0	0			11B	0	0			9L	0	0			7A	0	0			9L	0	0			2	0	0			35D	1	0.0314169	99.9686		35A	1	0.0417711	99.9582
52	9A	0	0			9L	0	0			10C	0	0			11C	0	0			10C	0	0			7D	0	0			10C	0	0			6D	0	0			37	1	0.0314169	100		48	1	0.0417711	100
53	9L	0	0			10C	0	0			10F	0	0			11D	0	0			serogr 10	0	0			9A	0	0			10F	0	0			6F	0	0			2	0	0			5	0	0
54	10C	0	0			serogr 10	0	0			serogr 10	0	0			11E	0	0			11B	0	0			9L	0	0			serogr 10	0	0			6G	0	0			6F	0	0			2	0	0
55	10F	0	0			11B	0	0			11B	0	0			11F	0	0			11C	0	0			10C	0	0			11B	0	0			7A	0	0			6G	0	0			6F	0	0
56	serogr 10	0	0			11C	0	0			11C	0	0			12A	0	0			11D	0	0			10F	0	0			11C	0	0			7D	0	0			7A	0	0			6G	0	0
57	11B	0	0			11D	0	0			11D	0	0			12B	0	0			11E	0	0			serogr 10	0	0			11D	0	0			9A	0	0			7D	0	0			7A	0	0
58	11C	0	0			11E	0	0			11E	0	0			13	0	0			11F	0	0			11B	0	0			11E	0	0			9L	0	0			9A	0	0			7D	0	0
59	11D	0	0			11F	0	0			11F	0	0			15F	0	0			12A	0	0			11C	0	0			11F	0	0			10C	0	0			9L	0	0			9A	0	0
60	11E	0	0			12A	0	0			12A	0	0			16A	0	0			12B	0	0			11D	0	0			12A	0	0			10F	0	0			10C	0	0			10C	0	0
61	11F	0	0			12B	0	0			12B	0	0			17A	0	0			13	0	0			11E	0	0			12B	0	0			serogr 10	0	0			10F	0	0			10F	0	0
62	12A	0	0			13	0	0			13	0	0			18A	0	0			15F	0	0			11F	0	0			13	0	0			11B	0	0			serogr 10	0	0			serogr 10	0	0
63	12B	0	0			15F	0	0			15F	0	0			18B	0	0			16A	0	0			12A	0	0			15F	0	0			11C	0	0			11B	0	0			11B	0	0
64	13	0	0			16A	0	0			16A	0	0			18F	0	0			17A	0	0			12B	0	0			16A	0	0			11D	0	0			11C	0	0			11C	0	0
65	15F	0	0			17A	0	0			17A	0	0			19B	0	0			18A	0	0			13	0	0			18A	0	0			11E	0	0			11D	0	0			11D	0	0
66	16A	0	0			18A	0	0			18A	0	0			19C	0	0			18B	0	0			16A	0	0			18B	0	0			11F	0	0			11E	0	0			11E	0	0
67	17A	0	0			18B	0	0			18B	0	0			21	0	0			18F	0	0			17A	0	0			18F	0	0			12B	0	0			11F	0	0			11F	0	0
68	18A	0	0			18F	0	0			18F	0	0			22A	0	0			19B	0	0			18A	0	0			19B	0	0			16A	0	0			12B	0	0			12A	0	0
69	18B	0	0			19B	0	0			19B	0	0			24A	0	0			19C	0	0			18B	0	0			19C	0	0			17A	0	0			15F	0	0			12B	0	0
70	18F	0	0			19C	0	0			19C	0	0			24B	0	0			22A	0	0			18F	0	0			22A	0	0			18B	0	0			16A	0	0			16A	0	0
71	19B	0	0			22A	0	0			22A	0	0			24C	0	0			24A	0	0			19B	0	0			24A	0	0			18F	0	0			18B	0	0			17A	0	0
72	19C	0	0			24A	0	0			24A	0	0			25A	0	0			24B	0	0			19C	0	0			24B	0	0			19B	0	0			18F	0	0			18B	0	0
73	22A	0	0			24B	0	0			24B	0	0			25F	0	0			24C	0	0			22A	0	0			24C	0	0			19C	0	0			19B	0	0			18F	0	0
74	24A	0	0			25A	0	0			24C	0	0			27	0	0			25A	0	0			24A	0	0			25A	0	0			22A	0	0			19C	0	0			19B	0	0
75	24C	0	0			25F	0	0			25A	0	0			29	0	0			25F	0	0			24C	0	0			25F	0	0			24A	0	0			22A	0	0			19C	0	0
76	25A	0	0			28A	0	0			25F	0	0			31	0	0			28A	0	0			25A	0	0			27	0	0			24B	0	0			24B	0	0			22A	0	0
77	28A	0	0			29	0	0			28A	0	0			32A	0	0			28F	0	0			25F	0	0			28A	0	0			24C	0	0			25A	0	0			24A	0	0
78	29	0	0			32A	0	0			29	0	0			32F	0	0			31	0	0			29	0	0			32A	0	0			25A	0	0			25F	0	0			24B	0	0
79	32A	0	0			32F	0	0			31	0	0			33A	0	0			32A	0	0			32A	0	0			32F	0	0			25F	0	0			27	0	0			25A	0	0
80	32F	0	0			33A	0	0			32A	0	0			33B	0	0			32F	0	0			32F	0	0			33A	0	0			29	0	0			29	0	0			25F	0	0
81	33A	0	0			33B	0	0			32F	0	0			33C	0	0			33A	0	0			33A	0	0			33B	0	0			32A	0	0			32A	0	0			29	0	0
82	33C	0	0			33C	0	0			33A	0	0			33D	0	0			33B	0	0			33B	0	0			33C	0	0			32F	0	0			32F	0	0			32A	0	0
83	33D	0	0			33D	0	0			33B	0	0			34	0	0			33C	0	0			33C	0	0			33D	0	0			33A	0	0			33A	0	0			32F	0	0
84	35A	0	0			34	0	0			33C	0	0			35A	0	0			33D	0	0			33D	0	0			35A	0	0			33B	0	0			33B	0	0			33A	0	0
85	35C	0	0			35A	0	0			33D	0	0			35C	0	0			35A	0	0			35A	0	0			35C	0	0			33C	0	0			33C	0	0			33B	0	0
86	35D	0	0			35C	0	0			35A	0	0			35D	0	0			35C	0	0			35C	0	0			35D	0	0			33D	0	0			33D	0	0			33C	0	0
87	serogr 35	0	0			serogr 35	0	0			35C	0	0			36	0	0			35D	0	0			35D	0	0			serogr 35	0	0			35A	0	0			35C	0	0			33D	0	0
88	36	0	0			36	0	0			serogr 35	0	0			37	0	0			serogr 35	0	0			serogr 35	0	0			36	0	0			serogr 35	0	0			serogr 35	0	0			35C	0	0
89	39	0	0			37	0	0			36	0	0			38	0	0			36	0	0			36	0	0			37	0	0			36	0	0			36	0	0			36	0	0
90	40	0	0			39	0	0			39	0	0			39	0	0			39	0	0			39	0	0			39	0	0			39	0	0			39	0	0			37	0	0
91	41A	0	0			40	0	0			40	0	0			40	0	0			40	0	0			40	0	0			40	0	0			40	0	0			40	0	0			39	0	0
92	41F	0	0			41A	0	0			41A	0	0			41A	0	0			41A	0	0			41A	0	0			41A	0	0			41A	0	0			41A	0	0			40	0	0
93	42	0	0			41F	0	0			41F	0	0			41F	0	0			41F	0	0			41F	0	0			41F	0	0			41F	0	0			41F	0	0			41A	0	0
94	43	0	0			42	0	0			42	0	0			42	0	0			42	0	0			42	0	0			42	0	0			42	0	0			42	0	0			41F	0	0
95	44	0	0			43	0	0			43	0	0			43	0	0			43	0	0			43	0	0			43	0	0			43	0	0			43	0	0			42	0	0
96	45	0	0			44	0	0			44	0	0			44	0	0			44	0	0			44	0	0			44	0	0			44	0	0			44	0	0			43	0	0
97	46	0	0			45	0	0			45	0	0			45	0	0			45	0	0			45	0	0			45	0	0			45	0	0			45	0	0			44	0	0
98	47A	0	0			46	0	0			46	0	0			46	0	0			46	0	0			46	0	0			46	0	0			46	0	0			46	0	0			45	0	0
99	47F	0	0			47A	0	0			47A	0	0			47A	0	0			47A	0	0			47A	0	0			47A	0	0			47A	0	0			47A	0	0			46	0	0
100	48	0	0			47F	0	0			47F	0	0			47F	0	0			47F	0	0			47F	0	0			47F	0	0			47F	0	0			47F	0	0			47A	0	0
101	NT	0	0			48	0	0			48	0	0			48	0	0			48	0	0			48	0	0			48	0	0			48	0	0			48	0	0			47F	0	0
serogr 10	This concerns isolates that were identified as members of serogroup 10 by group sera, but could not be unambiguously typed to serotype level using factor sera.
serogr 35	This concerns isolates that were identified as members of serogroup 10 by group sera, but could not be unambiguously typed to serotype level using factor sera.
